# Supplementary material for: Genetic and Biotechnological Approaches to Improve Fruit Bioactive Content: A Focus on Eggplant and Tomato Anthocyanins
Source: Int J Mol Sci. 2024 Jun 20;25(12):6811. doi: 10.3390/ijms25126811 (PMC11204163; doi:10.3390/ijms25126811)
Supplement: Supplementary file 1 [file ijms-25-06811-s001.zip]

Archive with 3 entries (3 files):
- Supplementary Table S1_Proofread_SUB.xlsx
- Supplementary Table S2_Proofread_SUB.pdf
- Supplementary Table S3_Proofread_SUB.pdf
