# Supplementary material for: Genetic and Biotechnological Approaches to Improve Fruit Bioactive Content: A Focus on Eggplant and Tomato Anthocyanins
Source: Int J Mol Sci. 2024 Jun 20;25(12):6811. doi: 10.3390/ijms25126811 (PMC11204163; doi:10.3390/ijms25126811)
Supplement: Supplementary file 1 [file ijms-25-06811-s001.zip › Supplementary Table S1_Proofread_SUB.xlsx]

## Sheet: Sheet1
Table S1. Eggplant candidate genes for anthocyanin QTL
QTL	Gene identifier	Gene name	Gene function	Reference
corcolE05.ML,MT, pedanE05.MT, calanE05.ML		5GT	5-O-glucosyltransferase	[49]
stean5.1	005g235930	HSP	17.3 kDa class II hsp	[54]
	005g236210	BHLH93	sim. to TF bHLH93
	005g236240	AAT	acetyl-CoA-benzylalcohol acetyltransferase
hyan5.1, corcol5.1	005g236840-90	CML	7x calmodulin-like	[54]
	005g236910.20	BKI1	2x BR1 kinase inhibitors
	005g236720.30	TOGT1	2x scopoletin glucosyltransferase
	005g236480	BHLH84	TF bHLH84
	005g236490.00	AZF3, ZAT10	2x zinc finger protein
	005g236570-620	CYP81Q32, VQ31	cytochrome p450
P-NAN5.1	SMEL_005g235650.1	CRY1	cryptochrome 1 blue light photoreceptor	[56]
	SMEL_005g236240.1	BEAT	sim to acetyl-CoA-benzyl alcohol acetyltransferase
d3g		3GT	RT anthocyanidin-3-O-glucoside rhamnosyltransferase	[59]
qFPC10b	Smechr1001624	WDR	predic. WD repeat containing protein	[57]
corcol10.1	010g352310-490	ANS	4x 2-oxoglutarate/Fe(II)-dep. dioxygenase	[54]
	010g352500	JRG21	2-oxoglutarate/Fe(II)-dep. dioxygenase
	010g352790	-	Myb family TF
	010g352650	SAC8	phosphoinositide phosphatase
lvean10.1, stean10.1, flian10.1, hyan10.1	010g352910	BES1/BZR1	BES1/BZR1 TF	[54]
	010g352980	-	ankyrin repeat-cont protein
	010g352930	DREB2C	dehydration-responsive element-binding protein 2C
	010g353040	PPc6-1	protein phosphatase 2C
	010g3530909-110	RAPTOR	3x regulatory-associated protein of TOR
adlan10.1	010g353170-200	-	5x peroxidase	[54]
	010g353200	PDI	protein disulfide-isomerase
FA, PUC10.3	SMEL_010g351850.1	MYB113-like	sim. to MYB113 TF	[58]
PUC10.2	SMEL_010g339180.1	COP1	COP1 light signaling protein	[58]
